# Supplementary material for: Dental Calculus Stimulates Interleukin-1β Secretion by Activating NLRP3 Inflammasome in Human and Mouse Phagocytes
Source: PLoS One. 2016 Sep 15;11(9):e0162865. doi: 10.1371/journal.pone.0162865 (PMC5025015; doi:10.1371/journal.pone.0162865)
Supplement: S1 File — This data set includes all relevant data of Figs 1–6. (ZIP) [file pone.0162865.s002.zip]

Archive with 6 entries (6 files):
- data set/Fig 1 data set.xlsx
- data set/Fig 2 data set.xlsx
- data set/Fig 3 data set.xlsx
- data set/Fig 4 data set.xlsx
- data set/Fig 5 data set.xlsx
- data set/Fig 6 data set.xlsx
