# Supplementary material for: Dental Calculus Stimulates Interleukin-1β Secretion by Activating NLRP3 Inflammasome in Human and Mouse Phagocytes
Source: PLoS One. 2016 Sep 15;11(9):e0162865. doi: 10.1371/journal.pone.0162865 (PMC5025015; doi:10.1371/journal.pone.0162865)
Supplement: S1 File — This data set includes all relevant data of Figs 1–6. (ZIP) [file pone.0162865.s002.zip › data set/Fig 1 data set.xlsx]

## Sheet: Fig 1A
The values used to build the graphs						The values behind the means
Sample	Averaged concentration (pg/ml)	Standard deviation	Error	p-value		Sample	Concentration (pg/ml)
0 mg/ml of unbaked calculus	2.0819	1.44647	0.835121	-		0 mg/ml of unbaked calculus	3.61983
0.5 mg/ml of unbaked calculus	9.43417	4.43517	2.56065	NS		0 mg/ml of unbaked calculus	0.748702
2 mg/ml of unbaked calculus	25.454	6.90139	3.98452	0.0045614		0 mg/ml of unbaked calculus	1.87717
7.8125 mg/ml of unbaked calculus	31.4622	4.43318	2.5595	0.000400396		0.5 mg/ml of unbaked calculus	8.36056
31.25 mg/ml of unbaked calculus	31.209	4.978	2.87405	0.000624274		0.5 mg/ml of unbaked calculus	5.63436
125 mg/ml of unbaked calculus	26.8061	1.07235	0.619121	1.85353e-05		0.5 mg/ml of unbaked calculus	14.3076
						2 mg/ml of unbaked calculus	26.2269
						2 mg/ml of unbaked calculus	18.1987
						2 mg/ml of unbaked calculus	31.9364
						7.8125 mg/ml of unbaked calculus	31.5319
						7.8125 mg/ml of unbaked calculus	26.9945
						7.8125 mg/ml of unbaked calculus	35.8601
						31.25 mg/ml of unbaked calculus	27.7685
						31.25 mg/ml of unbaked calculus	36.9171
						31.25 mg/ml of unbaked calculus	28.9414
						125 mg/ml of unbaked calculus	25.8454
						125 mg/ml of unbaked calculus	26.6099
						125 mg/ml of unbaked calculus	27.963

## Sheet: Fig 1B
The values used to build the graphs						The values behind the means
Sample	Averaged concentration (pg/ml)	Standard deviation	Error	p-value		Sample	Concentration (pg/ml)
0 mg/ml of unbaked calculus	0	0	0	-		0 mg/ml of unbaked calculus	0
0.5 mg/ml of unbaked calculus	0	0	0	NS		0 mg/ml of unbaked calculus	0
2 mg/ml of unbaked calculus	160.073	140.373	81.0445	NS		0 mg/ml of unbaked calculus	0
7.8125 mg/ml of unbaked calculus	594.217	46.1712	26.657	2.39778e-05		0.5 mg/ml of unbaked calculus	0
31.25 mg/ml of unbaked calculus	649.696	231.559	133.691	0.00828111		0.5 mg/ml of unbaked calculus	0
125 mg/ml of unbaked calculus	653.368	54.8527	31.6692	3.2606e-05		0.5 mg/ml of unbaked calculus	0
						2 mg/ml of unbaked calculus	262.179
						2 mg/ml of unbaked calculus	0
						2 mg/ml of unbaked calculus	218.042
						7.8125 mg/ml of unbaked calculus	604.624
						7.8125 mg/ml of unbaked calculus	543.731
						7.8125 mg/ml of unbaked calculus	634.297
						31.25 mg/ml of unbaked calculus	907.955
						31.25 mg/ml of unbaked calculus	580.533
						31.25 mg/ml of unbaked calculus	460.599
						125 mg/ml of unbaked calculus	634.297
						125 mg/ml of unbaked calculus	715.211
						125 mg/ml of unbaked calculus	610.596

## Sheet: Fig 1C
The values used to build the graphs						The values behind the means
Sample	Averaged concentration (pg/ml)	Standard deviation	Error	p-value		Sample	Concentration (pg/ml)
0 mM z-YVAD-fmk	22.3369	7.62746	4.40372	-		0 mM z-YVAD-fmk	28.0456
10 mM Z-YVAD-fmk	8.51486	3.45083	1.99234	0.0459446		0 mM z-YVAD-fmk	25.2909
20 mM Z-YVAD-fmk	2.92801	1.47698	0.852734	0.0123788		0 mM z-YVAD-fmk	13.6743
						10 mM Z-YVAD-fmk	12.0176
						10 mM Z-YVAD-fmk	8.40867
						10 mM Z-YVAD-fmk	5.11834
						20 mM Z-YVAD-fmk	4.62776
						20 mM Z-YVAD-fmk	1.9573
						20 mM Z-YVAD-fmk	2.19896

## Sheet: Fig 1D
The values used to build the graphs						The values behind the means
Sample	Averaged concentration (pg/ml)	Standard deviation	Error	p-value		Sample	Concentration (pg/ml)
0 mM z-YVAD-fmk	456.744	31.3362	18.092	-		0 mM z-YVAD-fmk	455.212
10 mM Z-YVAD-fmk	67.3815	47.4093	27.3718	0.000288738		0 mM z-YVAD-fmk	426.202
20 mM Z-YVAD-fmk	27.8118	27.0126	15.5957	5.65263e-05		0 mM z-YVAD-fmk	488.818
						10 mM Z-YVAD-fmk	41.8052
						10 mM Z-YVAD-fmk	38.2528
						10 mM Z-YVAD-fmk	122.087
						20 mM Z-YVAD-fmk	57.8523
						20 mM Z-YVAD-fmk	5.52125
						20 mM Z-YVAD-fmk	20.062

## Sheet: Fig 1E
The values used to build the graphs						The values behind the means
Sample	Averaged concentration (pg/ml)	Standard deviation	Error	p-value		Sample	Concentration (pg/ml)
DMSO	55.5058	7.62514	4.40237	-		DMSO	63.2192
25 mM Glyburide PBMC	29.0622	1.7156	0.990501	0.0042323		DMSO	47.9721
H2O	29.0521	6.56233	3.78876	-		DMSO	55.3261
10 mM MCC950	0	0	0	0.00155499		25 mM Glyburide PBMC	30.7332
						25 mM Glyburide PBMC	29.1483
						25 mM Glyburide PBMC	27.3052
						H2O	24.8792
						H2O	25.6608
						H2O	36.6161
						10 mM MCC950	0
						10 mM MCC950	0
						10 mM MCC950	0

## Sheet: Fig 1F
The values used to build the graphs						The values behind the means
Sample	Averaged concentration (pg/ml)	Standard deviation	Error	p-value		Sample	Concentration (pg/ml)
DMSO	576.961	75.5428	43.6147	-		DMSO	630.951
25 mM Glyburide PBMC	319.75	49.6989	28.6937	0.00789108		DMSO	490.632
H2O	470.375	61.4771	35.4938	-		DMSO	609.301
10 mM MCC950	145.476	34.476	19.9047	0.00133406		25 mM Glyburide PBMC	296.443
						25 mM Glyburide PBMC	376.819
						25 mM Glyburide PBMC	285.987
						H2O	406.647
						H2O	529.322
						H2O	475.156
						10 mM MCC950	113.865
						10 mM MCC950	140.326
						10 mM MCC950	182.237

## Sheet: Fig 1G
The values used to build the graphs						The values behind the means
Sample	Cytotoxicity %	Standard deviation	Error	p-value		Sample	Cytotoxicity %
0 mg/ml of unbaked cal	-2.36848e-15	29.4201	16.9857	-		0 mg/ml of unbaked cal	-16.8962
0.5 mg/ml of unbaked calculus	0.560424	15.6548	9.03831	NS		0 mg/ml of unbaked cal	-17.0751
2 mg/ml of unbaked calculus	0	4.32477	2.49691	NS		0 mg/ml of unbaked cal	33.9713
7.8125 mg/ml of unbaked cal	6.10505	0.881322	0.508832	NS		0.5 mg/ml of unbaked calculus	18.1065
31.25 mg/ml of unbaked cal	9.32451	1.75801	1.01499	NS		0.5 mg/ml of unbaked calculus	-11.9776
125 mg/ml of unbaked cal	17.0333	0.666594	0.384858	NS		0.5 mg/ml of unbaked calculus	-4.44762
						2 mg/ml of unbaked calculus	-7.25571
*Negative values in average percentages were considered as no cytotoxicity						2 mg/ml of unbaked calculus	-3.55333
						2 mg/ml of unbaked calculus	1.36529
						7.8125 mg/ml of unbaked cal	7.03512
						7.8125 mg/ml of unbaked cal	5.99773
						7.8125 mg/ml of unbaked cal	5.2823
						31.25 mg/ml of unbaked cal	9.95052
						31.25 mg/ml of unbaked cal	7.33918
						31.25 mg/ml of unbaked cal	10.6838
						125 mg/ml of unbaked cal	17.8024
						125 mg/ml of unbaked cal	16.622
						125 mg/ml of unbaked cal	16.6756

## Sheet: Fig 1H
The values used to build the graphs						The values behind the means
Sample	Cytotoxicity %	Standard deviation	Error	p-value		Sample	Cytotoxicity %
0 mg/ml of unbaked cal	0	13.6195	7.86324	-		0 mg/ml of unbaked cal	-5.89274
0.49 mg/ml of unbaked cal	0	13.0237	7.51926	NS		0 mg/ml of unbaked cal	-9.68092
1.95 mg/ml of unbaked cal	0	15.6761	9.0506	NS		0 mg/ml of unbaked cal	15.5737
7.8125 mg/ml of unbaked cal	0	15.3166	8.84302	NS		0.49 mg/ml of unbaked cal	-8.09233
31.25 mg/ml of unbaked cal	0	23.6472	13.6527	NS		0.49 mg/ml of unbaked cal	-26.5852
125 mg/ml of unbaked cal	11.8534	32.2574	18.6238	NS		0.49 mg/ml of unbaked cal	-1.45282
						1.95 mg/ml of unbaked cal	-26.7889
*Negative values in average percentages were considered as no cytotoxicity						1.95 mg/ml of unbaked cal	-25.4854
						1.95 mg/ml of unbaked cal	0.991174
						7.8125 mg/ml of unbaked cal	-16.6463
						7.8125 mg/ml of unbaked cal	-18.1534
						7.8125 mg/ml of unbaked cal	9.09708
						31.25 mg/ml of unbaked cal	-22.8785
						31.25 mg/ml of unbaked cal	-28.4589
						31.25 mg/ml of unbaked cal	15.0034
						125 mg/ml of unbaked cal	-12.9396
						125 mg/ml of unbaked cal	48.3232
						125 mg/ml of unbaked cal	0.176511
