# Supplementary material for: Dental Calculus Stimulates Interleukin-1β Secretion by Activating NLRP3 Inflammasome in Human and Mouse Phagocytes
Source: PLoS One. 2016 Sep 15;11(9):e0162865. doi: 10.1371/journal.pone.0162865 (PMC5025015; doi:10.1371/journal.pone.0162865)
Supplement: S1 File — This data set includes all relevant data of Figs 1–6. (ZIP) [file pone.0162865.s002.zip › data set/Fig 2 data set.xlsx]

## Sheet: Fig 2A
The values used to build the graphs						The values behind the means
Sample	Averaged concentration (pg/ml)	Standard deviation	Error			Sample	Concentration (pg/ml)
0 mg/ml of unbaked cal	2.96855	5.14168	2.96855			0 mg/ml of unbaked cal	0
31.25 mg/ml of unbaked cal	189.106	12.7433	7.35736			0 mg/ml of unbaked cal	0
62.5 mg/ml of unbaked cal	290.401	78.802	45.4964			0 mg/ml of unbaked cal	8.90564
125 mg/ml of unbaked cal	389.356	140.314	81.0102			31.25 mg/ml of unbaked cal	174.966
250 mg/ml of unbaked cal	604.22	78.3566	45.2392			31.25 mg/ml of unbaked cal	199.703
500 mg/ml of unbaked cal	530.166	56.2555	32.4791			31.25 mg/ml of unbaked cal	192.649
						62.5 mg/ml of unbaked cal	353.434
						62.5 mg/ml of unbaked cal	315.716
						62.5 mg/ml of unbaked cal	202.052
						125 mg/ml of unbaked cal	542.245
						125 mg/ml of unbaked cal	359.35
						125 mg/ml of unbaked cal	266.472
						250 mg/ml of unbaked cal	648.811
						250 mg/ml of unbaked cal	650.105
						250 mg/ml of unbaked cal	513.745
						500 mg/ml of unbaked cal	571.022
						500 mg/ml of unbaked cal	553.472
						500 mg/ml of unbaked cal	466.003

## Sheet: Fig 2B
The values used to build the graphs						The values behind the means
Sample	Averaged concentration (pg/ml)	Standard deviation	Error			Sample	Concentration (pg/ml)
0 mg/ml of unbaked cal	0	0	0			0 mg/ml of unbaked cal	0
31.25 mg/ml of unbaked cal	20.5109	35.5259	20.5109			0 mg/ml of unbaked cal	0
62.5 mg/ml of unbaked cal	15.4937	26.8359	15.4937			0 mg/ml of unbaked cal	0
125 mg/ml of unbaked cal	15.4937	26.8359	15.4937			31.25 mg/ml of unbaked cal	0
250 mg/ml of unbaked cal	0	0	0			31.25 mg/ml of unbaked cal	0
500 mg/ml of unbaked cal	0	0	0			31.25 mg/ml of unbaked cal	61.5327
						62.5 mg/ml of unbaked cal	0
						62.5 mg/ml of unbaked cal	0
						62.5 mg/ml of unbaked cal	46.4811
						125 mg/ml of unbaked cal	0
						125 mg/ml of unbaked cal	0
						125 mg/ml of unbaked cal	46.4811
						250 mg/ml of unbaked cal	0
						250 mg/ml of unbaked cal	0
						250 mg/ml of unbaked cal	0
						500 mg/ml of unbaked cal	0
						500 mg/ml of unbaked cal	0
						500 mg/ml of unbaked cal	0

## Sheet: Fig 2C
The values used to build the graphs						The values behind the means
Sample	Averaged concentration (pg/ml)	Standard deviation	Error			Sample	Concentration (pg/ml)
0 mg/ml of unbaked cal	0	0	0			0 mg/ml of unbaked cal	0
31.25 mg/ml of unbaked cal	6.81605	8.65862	4.99906			0 mg/ml of unbaked cal	0
62.5 mg/ml of unbaked cal	7.92623	13.6509	7.88138			0 mg/ml of unbaked cal	0
125 mg/ml of unbaked cal	12.4887	17.5455	10.1299			31.25 mg/ml of unbaked cal	16.5587
250 mg/ml of unbaked cal	32.5518	13.7724	7.95151			31.25 mg/ml of unbaked cal	3.88943
500 mg/ml of unbaked cal	42.3105	7.72394	4.45942			31.25 mg/ml of unbaked cal	0
						62.5 mg/ml of unbaked cal	23.6889
						62.5 mg/ml of unbaked cal	0
						62.5 mg/ml of unbaked cal	0.089794
						125 mg/ml of unbaked cal	32.5642
						125 mg/ml of unbaked cal	4.8122
						125 mg/ml of unbaked cal	0.089794
						250 mg/ml of unbaked cal	46.7405
						250 mg/ml of unbaked cal	31.6777
						250 mg/ml of unbaked cal	19.2373
						500 mg/ml of unbaked cal	47.6267
						500 mg/ml of unbaked cal	45.8543
						500 mg/ml of unbaked cal	33.4506
	32.5642
	4.8122
	0.089794
	46.7405
	31.6777
	19.2373
	47.6267
	45.8543
	33.4506

## Sheet: Fig 2D
The values used to build the graphs						The values behind the means
Time	IL-1b relative quantity average	Standard deviation	Error			Time	IL-1b relative quantity
0 h	1	0	0			0 h	1
2 h	1358.97	163.91	94.6337			0 h	1
6 h	2548.27	581.407	335.676			0 h	1
12 h	2468.59	550.15	317.629			2 h	1278.69
24 h	1266.11	251.398	145.145			2 h	1547.54
						2 h	1250.67
						6 h	2171.9
						6 h	3217.9
						6 h	2255
						12 h	2240.55
						12 h	3096.09
						12 h	2069.12
						24 h	1026.12
						24 h	1527.54
						24 h	1244.68

## Sheet: Fig 2E
The values used to build the graphs						The values behind the means
Time	IL-1b relative quantity average	Standard deviation	Error			Time	IL-1b relative quantity
0 h	1	0	0			0 h	1
2 h	190.919	56.3712	32.5459			0 h	1
6 h	571.851	90.8246	52.4376			0 h	1
12 h	767.403	71.2109	41.1136			2 h	218.344
24 h	277.832	66.8115	38.5736			2 h	228.33
						2 h	126.083
						6 h	467.41
						6 h	632.33
						6 h	615.811
						12 h	726.515
						12 h	849.63
						12 h	726.064
						24 h	349.429
						24 h	266.919
						24 h	217.149

## Sheet: Fig 2F
The values used to build the graphs						The values behind the means
Time	IL-1b relative quantity average	Standard deviation	Error			Time	IL-1b relative quantity
0 h	1	0				0 h	1
2 h	545.234	98.6737	56.9693			0 h	1
6 h	3813.03	48.2845	27.877			0 h	1
12 h	4484.42	446.748	257.93			2 h	432.924
24 h	1496.05	102.287	59.0556			2 h	618.015
						2 h	584.762
						6 h	3758.08
						6 h	3848.66
						6 h	3832.36
						12 h	4796.88
						12 h	4683.66
						12 h	3972.72
						24 h	1413.82
						24 h	1610.59
						24 h	1463.74

## Sheet: Fig G
The values used to build the graphs						The values behind the means
Sample	Averaged concentration (pg/ml)	Standard deviation	Error	p-value		Sample	Concentration (pg/ml)
0 mM z-YVAD-fmk	752.03	27.6529	15.9654	-		0 mM z-YVAD-fmk	722.454
7.5 mM z-YVAD-fmk	159.716	4.41165	2.54707	3.3853e-06		0 mM z-YVAD-fmk	756.054
15 mM z-YVAD-fmk	156.104	22.3571	12.9079	8.56719e-06		0 mM z-YVAD-fmk	777.583
						7.5 mM z-YVAD-fmk	164.849
						7.5 mM z-YVAD-fmk	157.15
						7.5 mM z-YVAD-fmk	157.15
						15 mM z-YVAD-fmk	141.849
						15 mM z-YVAD-fmk	182.071
						15 mM z-YVAD-fmk	144.391

## Sheet: Fig H
The values used to build the graphs						The values behind the means
Sample	Cytotoxicity %	Standard deviation	Error	p-value		Sample	Cytotoxicity %
0 mg/ml of unbaked cal	0	0.344075	0.198652	-		0 mg/ml of unbaked cal	-0.187723
31.25 mg/ml of unbaked cal	7.38329	1.21338	0.700547	0.000532635		0 mg/ml of unbaked cal	0.397106
62.5 mg/ml of unbaked cal	14.729	0.78825	0.684581	4.85219e-06		0 mg/ml of unbaked cal	-0.209383
125 mg/ml of unbaked cal	25.3628	1.36784	0.789721	6.3324e-06		31.25 mg/ml of unbaked cal	6.9082
250 mg/ml of unbaked cal	37.8363	2.7791	1.60452	1.97623e-05		31.25 mg/ml of unbaked cal	8.76233
500 mg/ml of unbaked cal	60.0843	2.95526	1.70622	3.98637e-06		31.25 mg/ml of unbaked cal	6.47933
						62.5 mg/ml of unbaked cal	14.563
						62.5 mg/ml of unbaked cal	15.4814
						62.5 mg/ml of unbaked cal	14.1428
						125 mg/ml of unbaked cal	26.2292
						125 mg/ml of unbaked cal	26.0733
						125 mg/ml of unbaked cal	23.7859
						250 mg/ml of unbaked cal	40.9149
						250 mg/ml of unbaked cal	37.0811
						250 mg/ml of unbaked cal	35.5128
						500 mg/ml of unbaked cal	63.2554
						500 mg/ml of unbaked cal	59.5905
						500 mg/ml of unbaked cal	57.4071
