# Supplementary material for: Dental Calculus Stimulates Interleukin-1β Secretion by Activating NLRP3 Inflammasome in Human and Mouse Phagocytes
Source: PLoS One. 2016 Sep 15;11(9):e0162865. doi: 10.1371/journal.pone.0162865 (PMC5025015; doi:10.1371/journal.pone.0162865)
Supplement: S1 File — This data set includes all relevant data of Figs 1–6. (ZIP) [file pone.0162865.s002.zip › data set/Fig 3 data set.xlsx]

## Sheet: Fig 3B
The values used to build the graphs						The values behind the means
Sample	Averaged concentration (pg/ml)	Standard deviation	Error	p-value		Sample	Concentration (pg/ml)
0 mM Cytochalasin D	444.339	34.998	20.2061	-		0 mM Cytochalasin D	404.655
1 mM Cytochalasin D	248.565	165.668	95.6486	0.0311184		0 mM Cytochalasin D	457.567
7.5 uM Cytochalasin D	95.1199	20.9988	20.9988	0.000120697		0 mM Cytochalasin D	470.795
						1 mM Cytochalasin D	153.323
						1 mM Cytochalasin D	243.274
						1 mM Cytochalasin D	349.098
						7.5 mM Cytochalasin D	71.3095
						7.5 mM Cytochalasin D	110.994
						7.5 mM Cytochalasin D	103.057
