# Supplementary material for: Dental Calculus Stimulates Interleukin-1β Secretion by Activating NLRP3 Inflammasome in Human and Mouse Phagocytes
Source: PLoS One. 2016 Sep 15;11(9):e0162865. doi: 10.1371/journal.pone.0162865 (PMC5025015; doi:10.1371/journal.pone.0162865)
Supplement: S1 File — This data set includes all relevant data of Figs 1–6. (ZIP) [file pone.0162865.s002.zip › data set/Fig 4 data set.xlsx]

## Sheet: Fig A
The values used to build the graphs						The values behind the means
Sample	Averaged concentration (pg/ml)	Standard deviation	Error	p-value		Sample	Concentration (pg/ml)
pbs 0 pmb	0	0	0	-		pbs 0 pmb 1/3	0
pbs 1.25 pmb	0	0	0	NS		pbs 0 pmb 2/3	0
pbs 2.5 pmb	0	0	0	NS		pbs 0 pmb 3/3	0
pbs 5 pmb	0	0	0	NS		pbs 1.25 pmb 1/3	0
pbs 10 pmb	0	0	0	NS		pbs 1.25 pmb 2/3	0
						pbs 1.25 pmb 3/3	0
0 pmb 100 cal	475.105	81.1192	46.8342	-		pbs 2.5 pmb 1/3	0
1.25 pmb 100 cal	379.793	13.5244	7.80832	NS		pbs 2.5 pmb 2/3	0
2.5 pmb 100 cal	332.47	91.9041	53.0609	NS		pbs 2.5 pmb 3/3	0
5 pmb 100 cal	287.98	63.6443	36.7451	0.0347316		pbs 5 pmb 1/3	0
10 pmb 100 cal	238.153	6.96058	4.01869	0.00727767		pbs 5 pmb 2/3	0
						pbs 5 pmb 3/3	0
						pbs 10 pmb 1/3	0
						pbs 10 pmb 2/3	0
						pbs 10 pmb 3/3	0
						0 pmb 200 cal 1/3	487.443
						0 pmb 200 cal 1/3	549.349
						0 pmb 200 cal 1/3	388.524
						1.25 pmb 200 cal 1/3	384.985
						1.25 pmb 200 cal 1/3	389.94
						1.25 pmb 200 cal 1/3	364.434
						2.5 pmb 200 cal 1/3	435.168
						2.5 pmb 200 cal 1/3	304.278
						2.5 pmb 200 cal 1/3	257.964
						5 pmb 200 cal 1/3	349.755
						5 pmb 200 cal 1/3	291.566
						5 pmb 200 cal 1/3	222.618
						10 pmb 200 cal 1/3	235.703
						10 pmb 200 cal 1/3	246.008
						10 pmb 200 cal 1/3	232.749

## Sheet: Fig B
The values used to build the graphs						The values behind the means
Sample	Averaged concentration (pg/ml)	Standard deviation	Error			Sample	Concentration (pg/ml)
PBS	0	0	0			PBS	0
# 1 unbaked	222.481	26.2904	15.1788			PBS	0
# 2 unbaked	171.583	44.8605	25.9002			PBS	0
# 3 unbaked	208.457	15.0653	8.69793			# 1 unbaked	233.878
# 4 unbaked	166.995	102.028	58.9061			# 1 unbaked	254.624
# 5 unbaked	133.139	8.3833	4.8401			# 1 unbaked	178.943
# 1 baked	0.276459	0.478841	0.276459			# 2 unbaked	222.779
# 2 baked	9.47405	2.32549	1.34262			# 2 unbaked	139.153
# 3 baked	6.63339	11.4894	6.63339			# 2 unbaked	152.816
# 4 baked	0	0	0			# 3 unbaked	220.25
# 5 baked	0	0	0			# 3 unbaked	213.636
						# 3 unbaked	191.486
						# 4 unbaked	282.003
p-value: baked sample 1 vs unbaked sample 1		0.000597994				# 4 unbaked	87.3628
p-value: baked sample 2 vs unbaked sample 2		0.00334022				# 4 unbaked	131.618
p- value: baked sample 3 vs unbaked sample 3		5.07773e-05				# 5 unbaked	125.62
p-value: baked sample 4 vs unbaked sample 4		0.0471091				# 5 unbaked	131.618
p-value: baked sample 5 vs unbaked sample 5		1.0388e-05				# 5 unbaked	142.179
						# 1 baked	0.829376
						# 1 baked	0
						# 1 baked	0
						# 2 baked	11.8088
						# 2 baked	9.45537
						# 2 baked	7.15796
						# 3 baked	19.9002
						# 3 baked	0
						# 3 baked	0
						# 4 baked	0
						# 4 baked	0
						# 4 baked	0
						# 5 baked	0
						# 5 baked	0
						# 5 baked	0

## Sheet: Fig C
The values used to build the graphs						The values behind the means
Time	IL-1b relative quantity average	Standard deviation	Error			Time	IL-1b relative quantity
PBS	1	0	0			PBS	1
Unbaked cal	3615.28	618.813	357.272			PBS	1
Baked cal	13.2904	3.98515	2.30083			PBS	1
						Unbaked cal	4017.66
p-value of Baked calculus compared to unbaked calculus: 0.00054456726422249						Unbaked cal	2902.72
						Unbaked cal	3925.46
						Baked cal	12.7451
						Baked cal	9.60595
						Baked cal	17.5201

## Sheet: Fig D
The values used to build the graphs						The values behind the means
Sample	Averaged concentration (pg/ml)	Standard deviation	Error			Sample	Concentration (pg/ml)
PBS unprimed	0	0	0			PBS unprimed	0
# 1 unprimed	0	0	0			PBS unprimed	0
# 2 unprimed	0	0	0			PBS unprimed	0
# 3 unprimed	0	0	0			# 1 unprimed	0
# 4 unprimed	0	0	0			# 1 unprimed	0
# 5 unprimed	0	0	0			# 1 unprimed	0
PBS primed	0	0	0			# 2 unprimed	0
# 1 primed	179.579	28.8335	46.8342			# 2 unprimed	0
# 2 primed	251.424	92.6972	7.80832			# 2 unprimed	0
# 3 primed	143.624	17.7016	53.0609			# 3 unprimed	0
# 4 primed	185.026	40.6413	36.7451			# 3 unprimed	0
# 5 primed	316.95	49.1568	4.01869			# 3 unprimed	0
						# 4 unprimed	0
p-value: unprimed sample 1 vs primed sample 1		0.000418796				# 4 unprimed	0
p-value: unprimed sample 2 vs primed sample 2		0.00932315				# 4 unprimed	0
p-value: unprimed sample 3 vs primed sample 3		0.000148777				# 5 unprimed	0
p-value: unprimed sample 4 vs primed sample 4		0.0013985				# 5 unprimed	0
p-value: unprimed sample 5 vs primed sample 5		0.000365945				# 5 unprimed	0
						PBS primed	0
						PBS primed	0
						PBS primed	0
						# 1 primed	163.789
						# 1 primed	212.858
						# 1 primed	162.088
						# 2 primed	358.348
						# 2 primed	193.688
						# 2 primed	202.236
						# 3 primed	147.487
						# 3 primed	159.075
						# 3 primed	124.31
						# 4 primed	162.219
						# 4 primed	231.948
						# 4 primed	160.91
						# 5 primed	266.975
						# 5 primed	365.246
						# 5 primed	318.628

## Sheet: Hoja1
vs unbaked
選択２）	母分散が未知で、等しい場合			（ｔ検定）
		標本数	平均	標本標準偏差	標準誤差
	Ａ群	3	3615.28	618.813	357.272
	Ｂ群	3	13.2904	3.98515	2.30083
	自由度＝	4
	ｔ＝	10.0817
	有意性は、	両側検定では	P<0.001	精密Ｐ値＝	0.000544567
		片側検定では	P<0.001	精密Ｐ値＝	0.000272284
	片側限界値			両側限界値
	Ｐ0.10＝	2.13185		Ｐ0.05＝	2.77645
	Ｐ0.02＝	3.74695		Ｐ0.01＝	4.60409
	Ｐ0.002＝	7.17318		Ｐ0.001＝	8.6103
