# Supplementary material for: Dental Calculus Stimulates Interleukin-1β Secretion by Activating NLRP3 Inflammasome in Human and Mouse Phagocytes
Source: PLoS One. 2016 Sep 15;11(9):e0162865. doi: 10.1371/journal.pone.0162865 (PMC5025015; doi:10.1371/journal.pone.0162865)
Supplement: S1 File — This data set includes all relevant data of Figs 1–6. (ZIP) [file pone.0162865.s002.zip › data set/Fig 5 data set.xlsx]

## Sheet: Fig A
The values used to build the graphs						The values behind the means
Sample	Averaged concentration (pg/ml)	Standard deviation	Error	p-value		Sample	Concentration (pg/ml)
Unprimed PBS	0	0	0	-		Unprimed PBS	0
Unprimed 31.25 mg/ml	10.9076	18.8925	10.9076	NS		Unprimed PBS	0
Unprimed 62.5 mg/ml	0	0	0	NS		Unprimed PBS	0
Unrprimed 125 mg/ml	0	0	0	NS		Unprimed 31.25 mg/ml	0
Unprimed 250 mg/ml	0	0	0	NS		Unprimed 31.25 mg/ml	32.7228
Unprimed 500 mg/ml	0	0	0	NS		Unprimed 31.25 mg/ml	0
Unrpimed 1000 mg/ml	0	0	0	NS		Unprimed 62.5 mg/ml	0
Primed PBS	18.3369	31.7605	18.3369	NS		Unprimed 62.5 mg/ml	0
Primed 31.25 mg/ml	41.8555	37.416	21.6022	NS		Unprimed 62.5 mg/ml	0
Primed 62.5 mg/ml	63.2469	20.3617	11.7558	NS		Unrprimed 125 mg/ml	0
Primed 125 mg/ml	87.445	20.6391	11.916	0.034179		Unrprimed 125 mg/ml	0
Primed 250 mg/ml	150.879	34.307	19.8071	0.00798393		Unrprimed 125 mg/ml	0
Primed 500 mg/ml	188.39	39.8599	23.0131	0.00445271		Unprimed 250 mg/ml	0
Primed 1000 mg/ml	377.859	58.1507	33.5733	0.000714321		Unprimed 250 mg/ml	0
						Unprimed 250 mg/ml	0
						Unprimed 500 mg/ml	0
						Unprimed 500 mg/ml	0
						Unprimed 500 mg/ml	0
						Unrpimed 1000 mg/ml	0
						Unrpimed 1000 mg/ml	0
						Unrpimed 1000 mg/ml	0
						Primed PBS	0
						Primed PBS	0
						Primed PBS	55.0108
						Primed 31.25 mg/ml	72.0594
						Primed 31.25 mg/ml	53.5073
						Primed 31.25 mg/ml	0
						Primed 62.5 mg/ml	73.8898
						Primed 62.5 mg/ml	39.7693
						Primed 62.5 mg/ml	76.0814
						Primed 125 mg/ml	107.389
						Primed 125 mg/ml	66.1748
						Primed 125 mg/ml	88.7713
						Primed 250 mg/ml	181.464
						Primed 250 mg/ml	157.391
						Primed 250 mg/ml	113.783
						Primed 500 mg/ml	198.528
						Primed 500 mg/ml	222.202
						Primed 500 mg/ml	144.44
						Primed 1000 mg/ml	366.895
						Primed 1000 mg/ml	325.971
						Primed 1000 mg/ml	440.711

## Sheet: Fig B
The values used to build the graphs						The values behind the means
Sample	Averaged concentration (pg/ml)	Standard deviation	Error	p-value		Sample	Concentration (pg/ml)
Unprimed PBS	38.3316	66.3922	38.3316	-		Unprimed PBS	0
Unprimed 31.25 mg/ml	0	0	0	NS		Unprimed PBS	0
Unprimed 62.5 mg/ml	0	0	0	NS		Unprimed PBS	114.995
Unrprimed 125 mg/ml	0	0	0	NS		Unprimed 31.25 mg/ml	0
Unprimed 250 mg/ml	0	0	0	NS		Unprimed 31.25 mg/ml	0
Unprimed 500 mg/ml	0	0	0	NS		Unprimed 31.25 mg/ml	0
Unrpimed 1000 mg/ml	0	0	0	NS		Unprimed 62.5 mg/ml	0
Primed PBS	0	0	0	NS		Unprimed 62.5 mg/ml	0
Primed 31.25 mg/ml	0	0	0	NS		Unprimed 62.5 mg/ml	0
Primed 62.5 mg/ml	0	0	0	NS		Unrprimed 125 mg/ml	0
Primed 125 mg/ml	16.6624	28.8602	16.6624	NS		Unrprimed 125 mg/ml	0
Primed 250 mg/ml	0	0	0	NS		Unrprimed 125 mg/ml	0
Primed 500 mg/ml	0	0	0	NS		Unprimed 250 mg/ml	0
Primed 1000 mg/ml	0	0	0	NS		Unprimed 250 mg/ml	0
						Unprimed 250 mg/ml	0
						Unprimed 500 mg/ml	0
						Unprimed 500 mg/ml	0
						Unprimed 500 mg/ml	0
						Unrpimed 1000 mg/ml	0
						Unrpimed 1000 mg/ml	0
						Unrpimed 1000 mg/ml	0
						Primed PBS	0
						Primed PBS	0
						Primed PBS	0
						Primed 31.25 mg/ml	0
						Primed 31.25 mg/ml	0
						Primed 31.25 mg/ml	0
						Primed 62.5 mg/ml	0
						Primed 62.5 mg/ml	0
						Primed 62.5 mg/ml	0
						Primed 125 mg/ml	0
						Primed 125 mg/ml	49.9873
						Primed 125 mg/ml	0
						Primed 250 mg/ml	0
						Primed 250 mg/ml	0
						Primed 250 mg/ml	0
						Primed 500 mg/ml	0
						Primed 500 mg/ml	0
						Primed 500 mg/ml	0
						Primed 1000 mg/ml	0
						Primed 1000 mg/ml	0
						Primed 1000 mg/ml	0

## Sheet: Fig C
The values used to build the graphs						The values behind the means
Sample	Averaged concentration (pg/ml)	Standard deviation	Error	p-value		Sample	Concentration (pg/ml)
Unprimed PBS	0	0	0	-		Unprimed PBS	0
Unprimed 31.25 mg/ml	0	0	0	NS		Unprimed PBS	0
Unprimed 62.5 mg/ml	0	0	0	NS		Unprimed PBS	0
Unrprimed 125 mg/ml	0	0	0	NS		Unprimed 31.25 mg/ml	0
Unprimed 250 mg/ml	0	0	0	NS		Unprimed 31.25 mg/ml	0
Unprimed 500 mg/ml	0	0	0	NS		Unprimed 31.25 mg/ml	0
Unrpimed 1000 mg/ml	0	0	0	NS		Unprimed 62.5 mg/ml	0
Primed PBS	0	0	0	NS		Unprimed 62.5 mg/ml	0
Primed 31.25 mg/ml	0	0	0	NS		Unprimed 62.5 mg/ml	0
Primed 62.5 mg/ml	0	0	0	NS		Unrprimed 125 mg/ml	0
Primed 125 mg/ml	0	0	0	NS		Unrprimed 125 mg/ml	0
Primed 250 mg/ml	13.4369	23.2734	13.4369	NS		Unrprimed 125 mg/ml	0
Primed 500 mg/ml	0	0	0	NS		Unprimed 250 mg/ml	0
Primed 1000 mg/ml	0	0	0	NS		Unprimed 250 mg/ml	0
						Unprimed 250 mg/ml	0
						Unprimed 500 mg/ml	0
						Unprimed 500 mg/ml	0
						Unprimed 500 mg/ml	0
						Unrpimed 1000 mg/ml	0
						Unrpimed 1000 mg/ml	0
						Unrpimed 1000 mg/ml	0
						Primed PBS	0
						Primed PBS	0
						Primed PBS	0
						Primed 31.25 mg/ml	0
						Primed 31.25 mg/ml	0
						Primed 31.25 mg/ml	0
						Primed 62.5 mg/ml	0
						Primed 62.5 mg/ml	0
						Primed 62.5 mg/ml	0
						Primed 125 mg/ml	0
						Primed 125 mg/ml	0
						Primed 125 mg/ml	0
						Primed 250 mg/ml	0
						Primed 250 mg/ml	0
						Primed 250 mg/ml	40.3107
						Primed 500 mg/ml	0
						Primed 500 mg/ml	0
						Primed 500 mg/ml	0
						Primed 1000 mg/ml	0
						Primed 1000 mg/ml	0
						Primed 1000 mg/ml	0

## Sheet: Fig D
The values used to build the graphs						The values behind the means
Sample	Averaged concentration (pg/ml)	Standard deviation	Error	p-value		Sample	Concentration (pg/ml)
Unprimed cells (PBS)	13.6565	11.8269	6.82826	-		Unprimed cells (PBS)	0
Unprimed cells (HA crystals 125 (mg/ml)	3.49766	6.05813	3.49766	NS		Unprimed cells (PBS)	20.4848
Unprimed cells (HA crystals 250 (mg/ml)	31.0596	6.72078	3.88024	NS		Unprimed cells (PBS)	20.4848
Unprimed cells (HA crystals 500 (mg/ml)	0	0	0	NS		Unprimed cells (HA crystals 125 (mg/ml)	10.493
Unprimed cells (HA crystals 1000 (mg/ml)	19.0794	24.527	14.1606	NS		Unprimed cells (HA crystals 125 (mg/ml)	0
Primed cells (PBS)	83.4334	36.983	21.3521	-		Unprimed cells (HA crystals 125 (mg/ml)	0
Primed cells (HA crystals 125 (mg/ml)	164.901	15.7211	9.07656	0.0246417		Unprimed cells (HA crystals 250 (mg/ml)	38.3688
Primed cells (HA crystals 250 (mg/ml)	285.886	9.35042	5.39847	0.000777917		Unprimed cells (HA crystals 250 (mg/ml)	25.1467
Primed cells (HA crystals 500 (mg/ml)	467.556	25.903	14.9551	0.000123458		Unprimed cells (HA crystals 250 (mg/ml)	29.6632
Primed cells (HA crystals 1000 (mg/ml)	1091.43	35.4228	20.4514	4.41595e-06		Unprimed cells (HA crystals 500 (mg/ml)	0
						Unprimed cells (HA crystals 500 (mg/ml)	0
						Unprimed cells (HA crystals 500 (mg/ml)	0
						Unprimed cells (HA crystals 1000 (mg/ml)	46.7451
						Unprimed cells (HA crystals 1000 (mg/ml)	0
						Unprimed cells (HA crystals 1000 (mg/ml)	10.493
						Primed cells (PBS)	93.0492
						Primed cells (PBS)	42.5923
						Primed cells (PBS)	114.659
						Primed cells (HA crystals 125 (mg/ml)	182.633
						Primed cells (HA crystals 125 (mg/ml)	159.403
						Primed cells (HA crystals 125 (mg/ml)	152.668
						Primed cells (HA crystals 250 (mg/ml)	277.716
						Primed cells (HA crystals 250 (mg/ml)	283.858
						Primed cells (HA crystals 250 (mg/ml)	296.084
						Primed cells (HA crystals 500 (mg/ml)	463.808
						Primed cells (HA crystals 500 (mg/ml)	443.731
						Primed cells (HA crystals 500 (mg/ml)	495.129
						Primed cells (HA crystals 1000 (mg/ml)	1054.76
						Primed cells (HA crystals 1000 (mg/ml)	1094.07
						Primed cells (HA crystals 1000 (mg/ml)	1125.46

## Sheet: Fig E
The values behind the means								Experiment 1			Experiment 2			Experiment 3
								Exp 1: the values behind the means			Exp 2: the values behind the means			Exp 3: the values behind the means
	Average of Experiment 1 con in pg/ml	Average of Experiment 2 con in pg/ml	Average of Experiment 3 con in pg/ml	Average of 3 experiments con in pg/ml	SD	Error	p-value	Sample	Conc. (pg/ml)		Sample	Conc. (pg/ml)		Sample	Conc. (pg/ml)
0 ug/ml PMB PBS	7.11311	20.1626	34.4688	20.5815	13.6827	7.89969	-	HA 0 pmb 1/3	151.286		HA 0 pmb 1/3	263.542		HA 0 pmb 1/3	405.547
1.25 ug/ml PMB PBS	0	31.4591	19.6253	17.0281	4.72964	2.73066	NS	HA 0 pmb 2/3	142.627		HA 0 pmb 2/3	179.201		HA 0 pmb 2/3	474.281
2.5 ug/ml PMB PBS	0	25.5119	16.2579	13.9233	3.42114	1.9752	NS	HA 0 pmb 3/3	129.355		HA 0 pmb 3/3	402.039		HA 0 pmb 3/3	407.302
5 ug/ml PMB PBS	16.1977	28.4557	17.3226	20.6587	2.29761	1.32652	NS	HA 1.25 PMB 1/3	115.992		HA 1.25 PMB 1/3	404.336		HA 1.25 PMB 1/3	374.3
10 ug/ml PMB PBS	11.2113	17.9479	9.19524	12.7848	6.52576	3.76765	NS	HA 1.25 PMB 2/3	131.323		HA 1.25 PMB 2/3	406.125		HA 1.25 PMB 2/3	362.352
								HA 1.25 PMB 3/3	119.414		HA 1.25 PMB 3/3	408.938		HA 1.25 PMB 3/3	349.188
	Average of Experiment 1 con in pg/ml	Average of Experiment 2 con in pg/ml	Average of Experiment 3 con in pg/ml	Average of 3 experiments con in pg/ml	SD	Error	p-value	HA 2.5 PMB 1/3	173.843		HA 2.5 PMB 1/3	355.02		HA 2.5 PMB 1/3	351.173
0 ug/ml PMB HA	141.143	280.357	428.927	283.476	143.917	83.0907	-	HA 2.5 PMB 2/3	164.983		HA 2.5 PMB 2/3	302.168		HA 2.5 PMB 2/3	339.769
1.25 ug/ml PMB HA	122.282	406.466	361.937	296.895	116.749	67.4053	NS	HA 2.5 PMB 3/3	151.478		HA 2.5 PMB 3/3	525.187		HA 2.5 PMB 3/3	393.275
2.5 ug/ml PMB HA	163.47	392.276	361.357	305.701	92.8874	53.6286	NS	HA 5 PMB 1/3	135.437		HA 5 PMB 1/3	353.017		HA 5 PMB 1/3	339.521
5 ug/ml PMB HA	133.546	379.095	352.828	288.49	100.86	58.2314	NS	HA 5 PMB 2/3	144.173		HA 5 PMB 2/3	357.025		HA 5 PMB 2/3	346.212
10 ug/ml PMB HA	149.178	353.601	324.678	275.819	81.7524	47.1998	NS	HA 5 PMB 3/3	120.816		HA 5 PMB 3/3	427.95		HA 5 PMB 3/3	372.805
								HA 10 PMB 1/3	157.586		HA 10 PMB 1/3	348.016		HA 10 PMB 1/3	284.752
								HA 10 PMB 2/3	119.815		HA 10 PMB 2/3	348.265		HA 10 PMB 2/3	353.656
								HA 10 PMB 3/3	169.326		HA 10 PMB 3/3	364.556		HA 10 PMB 3/3	335.807
								PBS 0 PMB 1/3	0		PBS 0 PMB 1/3	29.9609		PBS 0 PMB 1/3	41.7547
								PBS 0 PMB 2/3	0		PBS 0 PMB 2/3	22.9885		PBS 0 PMB 2/3	44.6917
								PBS 0 PMB 3/3	21.3393		PBS 0 PMB 3/3	6.71698		PBS 0 PMB 3/3	16.2579
								PBS 1.25 PMB 1/3	0		PBS 1.25 PMB 1/3	13.2379		PBS 1.25 PMB 1/3	15.3819
								PBS 1.25 PMB 2/3	0		PBS 1.25 PMB 2/3	43.2395		PBS 1.25 PMB 2/3	26.4899
								PBS 1.25 PMB 3/3	0		PBS 1.25 PMB 3/3	37.044		PBS 1.25 PMB 3/3	16.8394
								PBS 2.5 PMB 1/3	0		PBS 2.5 PMB 1/3	17.4831		PBS 2.5 PMB 1/3	10.9229
								PBS 2.5 PMB 2/3	0		PBS 2.5 PMB 2/3	21.0782		PBS 2.5 PMB 2/3	20.0065
								PBS 2.5 PMB 3/3	0		PBS 2.5 PMB 3/3	37.5635		PBS 2.5 PMB 3/3	17.7083
								PBS 5 PMB 1/3	11.9508		PBS 5 PMB 1/3	29.9609		PBS 5 PMB 1/3	23.6911
								PBS 5 PMB 2/3	0		PBS 5 PMB 2/3	26.2284		PBS 5 PMB 2/3	13.9112
								PBS 5 PMB 3/3	36.6424		PBS 5 PMB 3/3	29.1649		PBS 5 PMB 3/3	14.2064
								PBS 10 PMB 1/3	0		PBS 10 PMB 1/3	16.6433		PBS 10 PMB 1/3	2.63653
								PBS 10 PMB 2/3	0		PBS 10 PMB 2/3	18.8738		PBS 10 PMB 2/3	6.59377
								PBS 10 PMB 3/3	33.6339		PBS 10 PMB 3/3	18.3188		PBS 10 PMB 3/3	17.7083
