# Supplementary material for: Dental Calculus Stimulates Interleukin-1β Secretion by Activating NLRP3 Inflammasome in Human and Mouse Phagocytes
Source: PLoS One. 2016 Sep 15;11(9):e0162865. doi: 10.1371/journal.pone.0162865 (PMC5025015; doi:10.1371/journal.pone.0162865)
Supplement: S1 File — This data set includes all relevant data of Figs 1–6. (ZIP) [file pone.0162865.s002.zip › data set/Fig 6 data set.xlsx]

## Sheet: Fig A
The values used to build the graphs							The values behind the means
Sample	Averaged concentration (pg/ml)	Standard deviation	Error	p-value			Sample	Concentration (pg/ml)
Unprimed cells (PBS)	0.601821	1.04238	0.601821	-			Unprimed cells (PBS)	1.80546
Unprimed cells (baked calculus 125 (mg/ml)	0	0	0	NS			Unprimed cells (PBS)	0
Unprimed cells (baked calculus 250 (mg/ml)	0	0	0	NS			Unprimed cells (PBS)	0
Unprimed cells (baked calculus 500 (mg/ml)	2.27908	3.94748	2.27908	NS			Unprimed cells (baked calculus 125 (mg/ml)	0
Unprimed cells (baked calculus 1000 (mg/ml)	10.3206	14.5138	8.37954	NS			Unprimed cells (baked calculus 125 (mg/ml)	0
Primed cells (PBS)	14.3395	8.7533	5.05372	-			Unprimed cells (baked calculus 125 (mg/ml)	0
Primed cells (baked calculus 125 (mg/ml)	35.3397	25.8381	14.9177	NS			Unprimed cells (baked calculus 250 (mg/ml)	0
Primed cells (baked calculus 250 (mg/ml)	55.7432	11.9829	6.91832	0.00844527			Unprimed cells (baked calculus 250 (mg/ml)	0
Primed cells (baked calculus 500 (mg/ml)	71.1443	8.9706	5.17918	0.00142264			Unprimed cells (baked calculus 250 (mg/ml)	0
Primed cells (baked calculus 1000 (mg/ml)	106.488	15.066	8.69836	0.000788536			Unprimed cells (baked calculus 500 (mg/ml)	0
							Unprimed cells (baked calculus 500 (mg/ml)	0
							Unprimed cells (baked calculus 500 (mg/ml)	6.83723
							Unprimed cells (baked calculus 1000 (mg/ml)	1.80546
							Unprimed cells (baked calculus 1000 (mg/ml)	2.07733
							Unprimed cells (baked calculus 1000 (mg/ml)	27.0789
							Primed cells (PBS)	14.0766
							Primed cells (PBS)	23.2213
							Primed cells (PBS)	5.72061
							Primed cells (baked calculus 125 (mg/ml)	65.175
							Primed cells (baked calculus 125 (mg/ml)	20.422
							Primed cells (baked calculus 125 (mg/ml)	20.422
							Primed cells (baked calculus 250 (mg/ml)	69.5499
							Primed cells (baked calculus 250 (mg/ml)	49.6276
							Primed cells (baked calculus 250 (mg/ml)	48.0522
							Primed cells (baked calculus 500 (mg/ml)	80.8052
							Primed cells (baked calculus 500 (mg/ml)	69.5499
							Primed cells (baked calculus 500 (mg/ml)	63.0778
							Primed cells (baked calculus 1000 (mg/ml)	111.014
							Primed cells (baked calculus 1000 (mg/ml)	118.773
							Primed cells (baked calculus 1000 (mg/ml)	89.6784

## Sheet: Fig B
The values used to build the graphs							The values behind the means
Sample	Averaged concentration (pg/ml)	Standard deviation	Error	p-value			Sample	Concentration (pg/ml)
Unprimed cells (PBS)	8.38935	14.5308	8.38935	NS			Unprimed cells (PBS)	0
Unprimed cells (baked calculus 125 (mg/ml)	0	0	0	NS			Unprimed cells (PBS)	25.1681
Unprimed cells (baked calculus 250 (mg/ml)	24.4455	42.3408	24.4455	NS			Unprimed cells (PBS)	0
Unprimed cells (baked calculus 500 (mg/ml)	51.1963	49.7151	28.703	NS			Unprimed cells (baked calculus 125 (mg/ml)	0
Unprimed cells (baked calculus 1000 (mg/ml)	108.234	34.7096	20.0396	0.0100621			Unprimed cells (baked calculus 125 (mg/ml)	0
Primed cells (PBS)	146.015	54.28	31.3386	-			Unprimed cells (baked calculus 125 (mg/ml)	0
Primed cells (baked calculus 125 (mg/ml)	547.095	202.704	117.031	0.0296412			Unprimed cells (baked calculus 250 (mg/ml)	0
Primed cells (baked calculus 250 (mg/ml)	935.216	392.908	226.846	0.0261429			Unprimed cells (baked calculus 250 (mg/ml)	0
Primed cells (baked calculus 500 (mg/ml)	1054.86	440.887	254.546	0.0239334			Unprimed cells (baked calculus 250 (mg/ml)	73.3365
Primed cells (baked calculus 1000 (mg/ml)	1641.63	271.876	156.968	0.000730487			Unprimed cells (baked calculus 500 (mg/ml)	0
							Unprimed cells (baked calculus 500 (mg/ml)	54.3044
							Unprimed cells (baked calculus 500 (mg/ml)	99.2844
							Unprimed cells (baked calculus 1000 (mg/ml)	104.927
							Unprimed cells (baked calculus 1000 (mg/ml)	75.2963
							Unprimed cells (baked calculus 1000 (mg/ml)	144.479
							Primed cells (PBS)	124.412
							Primed cells (PBS)	207.771
							Primed cells (PBS)	105.863
							Primed cells (baked calculus 125 (mg/ml)	384.626
							Primed cells (baked calculus 125 (mg/ml)	774.247
							Primed cells (baked calculus 125 (mg/ml)	482.412
							Primed cells (baked calculus 250 (mg/ml)	815.278
							Primed cells (baked calculus 250 (mg/ml)	1374.12
							Primed cells (baked calculus 250 (mg/ml)	616.255
							Primed cells (baked calculus 500 (mg/ml)	630.336
							Primed cells (baked calculus 500 (mg/ml)	1510.47
							Primed cells (baked calculus 500 (mg/ml)	1023.79
							Primed cells (baked calculus 1000 (mg/ml)	1420.84
							Primed cells (baked calculus 1000 (mg/ml)	1945.3
							Primed cells (baked calculus 1000 (mg/ml)	1558.74

## Sheet: Fig C
The values used to build the graphs						The values behind the means
Sample	Averaged concentration (pg/ml)	Standard deviation	Error	p-value		Sample	Concentration (pg/ml)
DMSO	39.5031	9.82629	5.67321	-		DMSO	29.8506
10 mM z-YVAD-fmk	13.3308	1.87485	1.08245	0.0105647		DMSO	39.1643
25 mM Glyburide	13.1517	2.86548	1.65439	0.0111676		DMSO	49.4944
H2O	72.3498	6.87158	3.96731	-		10 mM z-YVAD-fmk	12.6223
10 mM MCC950	26.1663	8.24377	4.75954	0.00173102		10 mM z-YVAD-fmk	15.4566
						10 mM z-YVAD-fmk	11.9133
						25 mM Glyburide	12.2482
						25 mM Glyburide	10.8468
						25 mM Glyburide	16.36
						H2O	64.5972
						H2O	74.7628
						H2O	77.6895
						10 mM MCC950	34.5605
						10 mM MCC950	25.8566
						10 mM MCC950	18.0817

## Sheet: Fig D
The values used to build the graphs						The values behind the means
Sample	Averaged concentration (pg/ml)	Standard deviation	Error	p-value		Sample	Concentration (pg/ml)
DMSO	1476.35	130.637	75.4234	-		DMSO	1389.11
10 mM z-YVAD-fmk	209.052	44.0632	25.4399	9.09742e-05		DMSO	1413.39
25 mM Glyburide	511.563	73.766	42.5888	0.00036971		DMSO	1626.54
H2O	1336.58	71.1089	41.0548	-		10 mM z-YVAD-fmk	207.247
10 mM MCC950	255.744	52.0984	30.079	2.90674e-05		10 mM z-YVAD-fmk	253.99
						10 mM z-YVAD-fmk	165.919
						25 mM Glyburide	464.824
						25 mM Glyburide	473.264
						25 mM Glyburide	596.602
						H2O	1358.13
						H2O	1257.18
						H2O	1394.42
						10 mM MCC950	248.507
						10 mM MCC950	311.082
						10 mM MCC950	207.642

## Sheet: Fig E
The values used to build the graphs						The values behind the means
Sample	Cytotoxicity %	Standard deviation	Error	p-value		Sample	Cytotoxicity %
primed PBS	0	7.66974	5.42333	-		primed PBS	8.68291
primed 125 ug/ml calculus	10.6233	7.73006	4.46295	NS		primed PBS	-2.16375
primed 250 ug/ml calculus	15.209	0.70896	0.409318	0.0285361		primed PBS	-6.51916
primed 500 ug/ml calculus	18.685	12.0822	6.97567	NS		primed 125 ug/ml calculus	15.7395
primed 1000 ug/ml calculus	21.3653	3.43193	1.98142	0.0123569		primed 125 ug/ml calculus	1.731
						primed 125 ug/ml calculus	14.3994
						primed 250 ug/ml calculus	15.5092
						primed 250 ug/ml calculus	15.7186
						primed 250 ug/ml calculus	14.3994
						primed 500 ug/ml calculus	23.0893
						primed 500 ug/ml calculus	5.0185
						primed 500 ug/ml calculus	27.9472
						primed 1000 ug/ml calculus	22.1679
						primed 1000 ug/ml calculus	24.3247
						primed 1000 ug/ml calculus	17.6031

## Sheet: Fig F
The values used to build the graphs						The values behind the means
Sample	Cytotoxicity %	Standard deviation	Error	p-value		Sample	Cytotoxicity %
primed PBS	0	2.14017	1.23563	-		primed PBS	1.46128
primed 125 ug/ml calculus	2.66368	0.877566	0.506663	NS		primed PBS	0.995282
primed 250 ug/ml calculus	0.425728	5.14073	2.968	NS		primed PBS	-2.45656
primed 500 ug/ml calculus	4.21125	1.17798	0.680105	0.0430449		primed 125 ug/ml calculus	1.65113
primed 1000 ug/ml calculus	8.9748	1.78467	1.03038	0.00506268		primed 125 ug/ml calculus	3.20446
						primed 125 ug/ml calculus	3.13543
						primed 250 ug/ml calculus	4.5852
						primed 250 ug/ml calculus	2.01358
						primed 250 ug/ml calculus	-5.3216
						primed 500 ug/ml calculus	4.93039
						primed 500 ug/ml calculus	4.6715
						primed 500 ug/ml calculus	2.77298
						primed 1000 ug/ml calculus	7.58831
						primed 1000 ug/ml calculus	8.34772
						primed 1000 ug/ml calculus	10.9884
